# Supplementary material for: Incidence age is bimodal for myalgic encephalomyelitis/chronic fatigue syndrome, with higher severity burden for early onset disease
Source: Oxf Open Immunol. 2026 Mar 17;7(1):iqag007. doi: 10.1093/oxfimm/iqag007 (PMC13070794; doi:10.1093/oxfimm/iqag007)
Supplement: iqag007_Supplementary_Data [file iqag007_supplementary_data.zip]

Archive with 3 entries (3 files):
- 27-Mar-2026_112953_Supplementary_material.docx
- 18-Mar-2026_053810_Supplementary_material.docx
- Supplementary_material.docx
